# Supplementary material for: Effect of Hydrogen Plasma Treatment on the Sensitivity of ZnO Based Electrochemical Non-Enzymatic Biosensor
Source: Biosensors (Basel). 2023 Aug 7;13(8):793. doi: 10.3390/bios13080793 (PMC10452905; doi:10.3390/bios13080793)
Supplement: Supplementary file 1 [file biosensors-13-00793-s001.zip]

Archive with 1 entries (1 files):
- biosensors-2532775-supplementary.pdf
